# Supplementary material for: A Pilot Study of Short-Course Oral Vitamin A and Aerosolised Diffuser Olfactory Training for the Treatment of Smell Loss in Long COVID
Source: Brain Sci. 2023 Jun 30;13(7):1014. doi: 10.3390/brainsci13071014 (PMC10377650; doi:10.3390/brainsci13071014)
Supplement: Supplementary file 1 [file brainsci-13-01014-s001.zip]

Archive with 1 entries (1 files):
- brainsci-2430896-SI.pdf
